# Supplementary material for: Comparative Analysis of Antibiotic Resistance and Biofilm Characteristics of Two Major Enterococcus Species from Poultry Slaughterhouses in South Korea
Source: Vet Sci. 2024 Apr 16;11(4):180. doi: 10.3390/vetsci11040180 (PMC11054628; doi:10.3390/vetsci11040180)
Supplement: Supplementary file 1 [file vetsci-11-00180-s001.zip]

Archive with 1 entries (1 files):
- vetsci-2854915-supplementary.pdf
